# Supplementary material for: Active case-finding policy development, implementation and scale-up in high-burden countries: A mixed-methods survey with National Tuberculosis Programme managers and document review
Source: PLoS One. 2020 Oct 28;15(10):e0240696. doi: 10.1371/journal.pone.0240696 (PMC7592767; doi:10.1371/journal.pone.0240696)
Supplement: S1 Appendix — (XLSX) [file pone.0240696.s001.xlsx]

## Sheet: Sheet1
Basic facts					NSP development		Background and aims			Targets						Operational and ethical considerations linked to ACF				Budget and funding source(s)
High burden country	NSP available (1=yes, 0=no)	Full citation	Year of publication	Timeframe	Stakeholder involved in NSP development	Evidence base for NSP	Main aim	Aim related to case-finding/ case detection (if any)	Case detection gap reported (1=yes, 0=no)	Target area for ACF	Target population(s) for ACF (other than contacts)	Contact tracing/ investigation (1=yes, 0=no)	Targets for number of people screened	Targets for number of people tested	Other target(s) for case-finding/case detection (if any)	Health system requirements	Implementing partners	Other operational considerations	Ethical considerations (e.g. risk of harm, stigma, patient cost)	Budget estimate (in USD)		Budget estimate (1=secured, 0=planned)	Funding source(s)	Funding source (1=secured, 0=planned)
Angola	1	National Strategic Plan for TB Control in Angola 2018 - 2022. Republic of Angola, Ministry of Health, National Directorate of Public Health, National TB Control Program.	2017	2018-2022	National TB Program Technical Team, National Technical Group, NTP Coordinator, Head of Disease Department, National Director of Public Health (p. 3)	(i) National Health Development Plan 2012-2025 (PNDS); (ii) WHO strategy “End TB by 2032”; (iii) commitments of the 2030 Sustainable Development Goals (SDGs); (iv) Results of the WHO/AFRO-2012 assessment; (v) NC Project/Global Fund; (vi) PNCT Report 2016 (p. 7)	End TB by 2035 (p. 8, 65), reduce TB mortality and morbidity by 2022 (p. 73)	Not specified	1 (p. 46)	Workplace, vulnerable groups (p. 74)	People with respiratory symptoms, contacts, people with treatment failure (p. 50)	1 (p. 50)	Not specified	Not specified	Not specified	Not specified	Provincial TB Programs in close coordination with sanatoria, dispensaries and TB service networks (Diagnostic and Treatment Unit/Treatment Unit) at the municipal or local level (p. 50). Diagnostic and Treatment Unit/Treatment Unit Operational Level and TB/MDR-TB/TB-HIV Diagnostic Labs (p. 51)	Not specified	Not specified	91,353,200 USD	91353200	0	State Budget, Project NC/Global Fund and other partners interested in improving TB control in Angola	0
Bangladesh	1	Revised Strategic Plan for National TB Control Programme 2012-2016. National TB Control Program. Ministry of Health and Family Welfare.	2013	2012-2016	MoH, Directorate General of Health Services, NTP, National Institute of Diseases of Chest and Hospital, BRAC,…JICA, International Centre for Diarrhoeal Disease Research, Bangladesh, WHO (p. 63)	Bangladesh Interim Poverty Reduction Strategy Paper (p.xvii); Stakeholder's workshop was held and regional advisor-TB from WHO SEARO has narrated the plan. After a day long discussion necessary, corrections were included and the strategic plan was finalized. The facts and figures were being supplied by the NTP and other partner NGOs (p. xix)	To eliminate TB as a public health problem in Bangladesh (p. 9, 26)	To increase the case notification of all forms of TB and improve diagnosis of new smear negative, extra-pulmonary cases and children TB by 2016 (p. 27)	0	Hard-to-reach and remote areas, urban centers, private sectors, workplaces, at all prisons, private hospitals (p.28); poor and disadvantaged populations (p.42)	PLWHA, refugee, slum dwellers (p.28); Active screening of children TB and contacting tracing will be undertaken (p.29); clinically, socially and occupationally vulnerable populations (p.42)	1 (p.29)	Not specified	Not specified	A further increase in the detection of new smear-positive patients, about 1% per year is envisaged (p.28)	X-ray facilities at the chest disease clinics and upazila health complexes (UHCs) will be strengthened and supplies will be provided to incrase the detection and treatment of smear-negative and extra-pulmonary patients and child TB (p. 28).; Medical officers will be trained in reading X-ray films (p.29)	Case finding and case holding: equipment/supplies and referral centres (government) and diagnosis, treatment and follow-up (NGOs) (p. 21); Collaboration with pediatricians will be intensified and linkages with graduate private practitioners strengthened (p.29).	Community orientation program with different target groups will continue during the 5 year plan by NGOs. This will increase awareness among the individual and the community ensuring that overall early case detection (p. 51)	Not specified	37,970,779 (p.62)	37970779	Not specified	Government of Bangladesh, Non-pool funds, PA sources	Not specified
Brazil	1	Brazil free from TB. National plan to end TB as a public health problem.	2017	Until 2035	Ministry of Health (General Coordination of the National TB Control Program), State and Municipal Health Secretariats, Health Surveillance Secretariat. Communicable Disease Surveillance Department, academia and civil society organizations (p.6)	Epidemiological bulletins produced by the Ministry of Health, Global TB report produced by WHO and End TB Strategy (p.48)	End TB as a public health problem in Brazil, reaching the goal of less than 10 cases per 100,000 inhabitants by the year 2035 (p.6)	Intensify the active search of cases, considering the particularities of the most vulnerable populations in the territories (p. 36)	1 (p. 21)	Municipalities and communities (p. 42)	Most vulnerable populations with higher TB burden: TB-HIV co-infection and prisoners (p. 39)	1 (p. 42)	Not specified	Not specified	Not specified	The municipal authority should coordinate the active search for respiratory symptoms in the municipality, as well as supervise and participate in the investigation and controlling contacts of people with TB in the community (p. 42)	Municipal coordination or responsible for TB in the organizational structure of the municipality, professionals responsible for monitoring the different programs (p. 42)	The person responsible for implementing the activities will depend on the size of the municipalities (p. 42)	Not specified	Not specified		Not specified	Not specified	Not specified
Cambodia	1	National Health Strategie Plan for TB Control in the Kingdom of Cambodia 2011-2015. National Center for TB and Leprosy Control (CENAT). Ministry of Health.	2011	2011-2015	National Center for TB and Leprosy Control (CENAT), Sub-technical Working group for for TB control, WHO (p.3)	Global TB Control 2010. WHO 2010; Preminery result. Result, HIV Sero-prevalence Survey 2009; Preliminary results from the second national drug resistance survey (2007); TB Report 2009. CENAT, MoH; Global TB Control. A Short Update to the 2009 report. WHO 2009; Global Plan to Stop TB. WHO 2006; Health Strategic Plan 2008-2015. 2008, MoH (p.26)	contribute to improving the health of the Cambodian people in order to contribute to socio-economic development and poverty reduction in Cambodia by reducing the morbidity and the mortality due to TB. To ensure equity and universal access to quality TB services; maintain a high cure rate of more than 85%; and reduce the prevalence of TB and death due to TB by 50% by 2015 relative to the 1990 figu…	To improve and ensure equitable access to TB services focusing on the poor and community participation (p. 12).; Promote early case detection by using various tools and approaches which include ACF and contact investigation in communities and among high risk groups (p.12).	0	High risk groups and populations, congregate settings, including orphanage (p.18); prison, garment factories (p.6)	Urban poor populations, migrants, smokers, diabetics, old age, children who are close contacts of infectious TB patients, HIV positive individuals (p.18)	1 (p.12)	Not specified	Not specified	No. of TB cases of all forms notified: 39,202 (2009), 39,800 (2011), 39,900 (2012), 40,000 (2013), 40,100 (2014), 40,200 (2015) (p.24)	Not specified	A network of community volunteers (usually members of Village Health Support Groups) as well as private health care providers have been engaged to refer TB suspects to public health facilities (p.5)	Systematic contact tracing, including Isoniazid Preventive therapy for children, is resource intensive as it requires outreach work, and the benefit of taking a 6-month course of treatment for a healthy child is not always understood making it difficult to implement on a wide scale (p.8); Ensure free of charge services for TB diagnosis and treatment; situation analysis to identify barriers in acc…	Not specified	210,000,000 (2011-2015) (p.26)	210000000	0	National, Global Fund, Japanese Government, JICA, WHO, USAID, WFP, CDC/GAP, TBCAP/TBCARE and other technical/ financial partners including IOs and NGOs (p.26)	0
Ethiopia	1	Revised Strategic Plan TB, TB/HIV, MDR-TB, and Leprosy Prevention and Control 2006-2013 EC (2013/14-2020). Federal Democratic Republic of Ethiopia, Ministry of Health.	2013	2013/14-2020	Federal Ministry of Health, Regional Health Bureaus, WHO, International Center for AIDS Care and Treatment Program, Private Sector Health Program, TBCARE I, HEAL TB, USAID, Ethiopian Health and Nutrition Research Institute, Pharmaceuticals Fund and Supply Agency, CDC, CHAI, German Leprosy and TB Relief Association, All-African Leprosy, TB, Rehabilitation & Training Center, AHRI, TLMI-E; Regional …	Based on the key findings and recommendations of the comprehensive external review of the NTP which is an independent mid-term in-depth review of the progress towards the set targets in the TBL Strategic plan 2011- 2015 (p.11)	Ending the TB Epidemic in Ethiopia; Reduce TB Prevalence rate by 35%; reduce TB Incidence Rate by 30%; reduce TB Mortality Rate by 45% from the 2013 level by 2020 (p.16)	Increasing TB Case Detection Rate from 34% to 75% (p.13); Screen all HIV positives with positive TB screen using XPert MTB/RIF test (p. 22); Enhance Childhood TB Case finding (p. 24); Identify and orient community leaders in pastoral settings on TB case finding and treatment adherence support (p.25); Expand TB diagnostic and treatment services into prisons (p. 75); Strengthen the implementation o…	1 (p. 56)	Prison settings (p.51, 80); congregate settings (e.g. prison, refugee camps, internally displaced populations) (p.51, 79)	High-risk populations, e.g. children, HIV positives, severely malnourished, Diabetics, Patients with immune-suppressive therapy (p. 77)	1 (p.27, 77)	Not specified	Not specified	Total of 1,533,132 TB cases will be detected and treated; CDR will reach 87% from baseline of 59% in 2013 (p.19)	Big strides have been taken to improve physical access of Drug Susceptibility Test labs and treatment centers to improve the case finding (p. 49)	Not specified	The TB Program needs to plan for and facilitate international “specialized” training for untrained focal persons leading critical areas of work (to address TB in high risk groups and congregate settings) (p. 51); integrate regular TB screening in therapeutic feeding centers (to address childhood TB) (p. 80)	Not specified	586,845,346 (2014-2020) (p.89)	586845346	0	Government, different partners and other relevant stakeholders (p.88)	0
India	1	Revised National TB Control Programme: National Strategic Plan for TB Elimination 2017–2025. Central TB Division, Directorate General of Health Services, Ministry of Health with Family Welfare, Nirman Bhavan, New Delhi.	2017	2017-2025	National and state governments, development partners, civil society organizations, and private sector in India which was led by the Central TB Division, Ministry of Health and Family Welfare (p.5); over 150 national and international experts working in the field of public health, program managers, donor agencies, technical partners, civil societies, affected community representatives and other st…	Builds on the success and learnings of the last NSP and encapsulates the bold and innovative steps required to eliminate TB in India by 2030. In line with other health sector strategies and global efforts, such as the draft National Health Policy 2015, WHO’s End TB Strategy, and the Sustainable Development Goals (SDGs) of the United Nations (UN) (p.5); series of workshops and consultations with t…	To rapidly decline TB in the country by 2030 in line with the global End TB targets and Sustainable Development Goal’s to attain the vision of a TB-free India (p.6)	Find all DS-TB and DR-TB cases with an emphasis on reaching TB patients seeking care from private providers and undiagnosed TB in high-risk populations. Scale-up free, high sensitivity diagnostic tests and algorithms. Scale-up effective private provider engagement approaches. Universal testing for drug-resistant TB. Systematic screening of high risk populations (p.7); Activities for ACF: 1. Sensi…	1 (p.32)	Slum, old age homes, refugee camps, night shelters, orphanages, homes for destitute, difficult to reach villages and hamlets, villages largely seeking care from traditional healers, villages with known higher case load, tribal school hostels, areas with known high malnutrition, tribal areas with little ventilated huts (p.23)	Prison inmates, construction site workers, National AIDS Control Organization/State AIDS Control Society identified HRG for HIV, homeless, street children, asylums, mine workers, stone crush workers, populations groups with known high malnutrition, populations known to drink raw milk, weaving and glass industrial workers, cotton mill workers, unorganized labour, tea garden workers, populations kn…	1 (p.30,35)	The RNTCP intends to evaluate 4.8 crore (48 million) people for TB, with reduced time for diagnosis. (p.13)	Not specified	Early detection of 90% of all TB cases (p. 26); This is projected to be an output of approximately 1.8 million TB cases per year diagnosed and treated as per national standards, and annual increase of more than 600,000 incident cases (50%) compared to 2010. (p.33)	Innovations are required for effectively leveraging India’s enormous investments in national rural health mission and field staff for case finding, deploying better TB diagnostics, recording and notifying all patients diagnosed with TB, and linking patients to the right treatment through decentralized screening for drug-resistant TB. (p.33)	Partnerships will also play a key role in ACF primarily for optimum utilization of resources and skills which exist in the health care system outside the government including partner agencies, private sector and also in the community (p. 24).; For case-finding, the programme will utilize manpower in RNTCP and its partner organization working for TB control; and support of manpower in general heal…	All these priority activities will be supported by a high visibility advocacy and communication programme, “TB Mukt Bharat", for case-finding and community commitment (p. 9); Challenges related to case-finding: Lack of awareness in the community on TB diagnostic facilities in the programme, case finding is largely passive, new diagnostic algorithm will require additional resources for CXR, and mo…	Not specified	295,215,930 (32% of the 5-year budget) (p.14); 7,838,227,210 (12% of the 5-year budget) (p.15)	295215930	0	Global Fund, World Bank, Government of India (p.23);	0
Indonesia	1	National Strategic Plan of TB Control 2016 - 2020. Ministry of Health Republic of Indonesia.	2016	2016-2020	NTP/MOH, National TB Expert Committee, KNCV/CHALLENGE TB, FHI 360, WHO, IRD, UNDP, World Bank, Faculty of Health-University of Indonesia, London School of Hygiene and Tropical Medicine, Aisyiah, LKNU, IAC, PPTI, PETA, Ministry of Village Development, Ministry of Internal Affairs, Social Security Management, Agency Foods and Drugs Authority, Provincial Health Office, Indonesian Medical Association…	TB prevalence survey results (MOH, 2014) (p.1)	Align with the global target towards TB elimination in 2035 and Indonesia Free TB in 2050. TB Elimination is the achievement of the 1 TB cases per 1 million population (p.14)	Acceleration will remain consistently implemented until 2020 where the rate target of 80% coverage and a notification number 255 / 100,000, meaning the case is to be found in 2020, should not be less than 691 761 (p.16);	1 (p.9)	Dormitory, prison, detention center, refugees’ camp, work place and school (p.20); high risk area (urban slum, high prevalence HIV etc) (p.27)	High risk population (migrant, prisoners, etc) (p.27); PLHIV (p.33)	1 (p.20)	% of new prisoners screen for TB 86% (2015), 70% (2016), 73% (2017), 77% (2018), 80% (2019), 80% (2020) (p.28)	Not specified	Number of all TB cases notified and treated: 330.729 (2015), 332.058 (2016), 396.976 (2017), 530.493 (2018), 599.338 (2019), 691.761 (2020) (p.27); The percentage of TB cases detected and referred by public or community organizations: 3,5% (2015), 8% (2016), 12% (2017), 16% (2018), 20% (2019), 20% (2020) (p.34)	Society plays a major role in the supervision of taking medication, tracking suspected cases and case finding. Availability of information on TB improved by increasing the budget allocation for the promotion of TB (p.32)	ACF by cadres and community including screening of TB symptoms in people living with HIV and key populations; Search all TB cases by cadre / patient (p.33)	Not specified	Not specified	836,109,371 (p.13)	836109371	0	National budget APBN & APBD, National Health Insurance (JKN), Private Sector, Global Fund, Other Donor (p.13)	0
Kenya	1	National Strategic Plan for TB, Leprosy and Lung Health 2015-2018. Ministry of Health. Republic of Kenya.	2014	2015-2018	Ministry of Health staff and partners at all levels of the health system; National HIV/AIDS and STI Control Programme (NASCOP), WHO, USAID, Centre for Health Solutions - Kenya (CHS), Amref Health Africa, Management Sciences for Health (MSH), Programme for Appropriate Technologies in Health (PATH), Kenya Association for the Prevention of TB and Lung Disease (KAPTLD), Kenyatta National Hospital (KN…	The strategic plan is based on epidemiological analysis of the burden of these diseases and information gleaned from the program review. The plan is aligned to the Kenya Health Sector Strategic and Investment Plan 2013 - 2017 and the global post – 2015 plan (p.i)	To accelerate the reduction of TB, Leprosy and lung disease burden through provision of people-centered, universally accessible, acceptable and affordable quality services in Kenya (p.vii, 17)	Intensify efforts to find the "missing" cases of TB, leprosy and lung disease (p.vii, 17); To increase case notifications in countries with case notification rates at or below 175/100,000: i. Build capacity of health workers and laboratory technicians. ii. Employ ACF, with county-based tailoring of the modalities and target groups iii. Strengthen implementation and monitoring of systematic TB scr…	1 (p.21)	High-risk/high-transmission settings, including urban slums, refugee camps and prisons; and among health care workers and uniformed service (p.24); schools, colleges and orphanages (p.50)	Healthcare workers, prisoners, mobile populations, refugees, uniformed service, urban slums, diabetics (p.28)	1 (p.26)	Not specified	Not specified	Increase case notification (in each county) of new cases to 85% of estimated prevalence (p.29); Increase case notification of MDR-TB to at least 75% of estimated prevalence (baseline TBD following DR survey) (p.41)	Limited access, high out of pocket cost, inferior quality and challenges with interpretation of radiographs for TB diagnosis. Inadequate quality of testing practices and a lack of timely feedback of results to inform good practice. Mentorship and technical assistance to laboratory technicians was found to be irregular. (p. 13)	Incorporate the informal health care providers, chemists and pharmacies in ACF interventions in low-income urban settlements (p.47)	Employ ACF, with county-based tailoring of the modalities and target groups; 9 counties with case notification rates near or above 250/100,000. These counties may host successful models of case finding and human resource expertise that can be shared in other counties. Center(s) of Excellence within these counties will be established to serve as referral points, and to host HCWs and TB and leprosy…	Not specified	272,351,412 (p.145)	272351412	0	Government, loans, Global Fund, other grants (p.145)	1 (p.145)
Liberia	1	National Leprosy and TB Strategic Plan 2014-2018. Ministry of Health. Republic of Liberia.	Not specified	2014-2018	National Leprosy and TB Control Program, WHO, German Leprosy and TB Relief Association, Global Fund and KNCV (p.3)	NTLCP strategic plan 2007-2012 (p.1); country data (p.2)	Reduce the TB prevalence and incidence rates by 2018 (p.8, 36)	Urgently review the National TB Management guidelines to align TB case finding, diagnosis and treatment with current WHO recommendations. The TB diagnostic algorithm should be revised to reduce the selectivity of the screening process. Develop protocol and implement contact investigation particularly for contacts of smear positive TB cases. Revise the national pediatric TB diagnostic algorithm an…	1 (p.30)	Slum areas, prisons, refugee camps (p. 47)	Diabetics (p.47)	1 (p.24)	Not specified	Not specified	To increase case detection to 84% for all forms of TB by 2018 (p.36)	Not specified	Prison waredns, prison health workers (p. 47)	Contact investigation is not carried out in most health facilities, and absence of ACF among high risk groups and vulnerable population e.g. Urban slum dwellers around Monrovia and the Prisons (p.33)	Not specified	31,947,300 (p.63)	31947300	0	GoL-National, Global Fund to Fight AIDS, TB and Malaria, WHO (p.58)	1
Mozambique	1	Plano Estratégico e Operacional para o controlo da Tuberculose 2014–2018	Not specified	2014-2018	Programa Nacional de Controlo da Tuberculose, grupo técnico de tuberculose, consultores nacionais e internacionais, organizações e entidades (OMS, FHI360, TBCARE I, JHPIEGO, CDC, USAID e ICAP), Unidades organicas do Ministério da Saúde (Direcção de Planificação e Cooperação, a Direcção de Recursos Humanos, Direcção de Administração e Finanças, a Direcção de Assistência Médica, o Programa de ITS-­…	Nacionais: Plano Quinquenal do Governo; Internacionais: Objectivos do Desenvolvimento do Milénio e Plano Global para Parar a Tuberculose 2011 -­‐2015; e Regionais: implementação do controlo da doença (p. 4)	Contribuir para a redução de incidência e da mortalidade por tuberculose. Por outro lado e tendo em conta a visão de um Mundo Livre Da Tuberculose, espera-­‐se que a implementação do Plano irá contribuir ainda para reduzir a morbi-­‐mortalidade por tuberculose (p. 38)	Not specified	0	Not specified	Doentes faltosos, profissionais de saude, grupos vulneraveis (mineiros, ex-mineiros e seus familiares, Reclusos,Imigrantes e Vítimas de Desastres Naturais, Mulheres e Crianças (p.39, 46 and 64)	1 (p.64)	Not specified	Not specified	Not specified	O PNCT deverá garantir um DOTS Comunitário de qualidade com observância dos standards internacionais de cuidados de tuberculose.	Activistas Comunitários com apoio dos respectivos líderes comunitários (p.39)	Especial atenção será dada à busca activa de casos para prevenir TB MR em profissionais de saúde que trabalham em ambiente de alto risco, tais como laboratórios de referência de TB, centros de tratamentoe/ou enfermarias de TB MR, serviços de Anatomia Patológica e de urgência e outros sectores considerados relevantes (p.46)	Not specified	100,3 milhões (p.9)	100,3 milhões (p.9)	0	Orçamento do Estado, das rondas do GFATM, do TB Care, do PEPFAR e de outras agências bilaterais e multilaterais para financiar este plano. Apoios indirectos através de Assistência Técnica oriundas das agências bilaterais e multilaterais também constituirão uma fonte de apoio importante.	0
Mozambique	1	Strategic and Operational Plan for TB Control 2014–2018	Not specified	2014-2018	National TB Control Program, TB technical group, national and international consultants, organizations and entities (WHO, FHI360, TBCARE I, JHPIEGO, CDC, USAID and ICAP), Ministry of Health Organizational Units (Directorate for Planning and Cooperation, the Human Resources Directorate, Administration and Finance Directorate, the Health Care Directorate, the ITS-‐HIV Program, the Pharmaceutical De…	National: Government Five Year Plan; Countries: Millennium Development Goals and Global Plan to Stop TB 2011 -‐2015; and Regional: implementation of disease control (p. 4)	Contribute to reducing incidence and mortality from TB. Given the vision of a TB Free World, it is expected that the implementation of the Plan will further contribute to reducing TB morbidity and mortality (p. 38)	Not specified	0	Not specified	Missing patients, health professionals, vulnerable groups (miners, former miners and their families, inmates, immigrants, and victims of natural disasters, women, and children) (p.39, 46 and 64)	1 (p. 64)	Not specified	Not specified	Not specified	The NTP shall ensure quality community DOTS complying with international TB care standards (NB: the document mentions case finding to detect missing patients and to be developed alongside community DOTS) (p. 39)	Community activists with support from their Elementary Multipurpose Agents and Community Activists with the support of their community leaders will be important partners in screening cases, adhering to treatment and actively seeking out missing patients (p.39)	Special attention will be given to actively seeking cases to prevent MDR-TB in health care professionals working in high-risk environments such as TB referral laboratories, MDR-TB treatment centers and/or wards, pathological anatomy and emergency services and other relevant sectors (p.46)	Not specified	100,300,000 USD	100300000	0	State Budget, GFATM Rounds, TB Care, PEPFAR and other bilateral and multilateral agencies to fund this plan.	0
Myanmar	1	National Strategic Plan for TB 2016-2020. National TB Programme. Ministry of Health and Sports.	Not specified	2016-2020	This National Strategic Plan (NSP) was developed with various stakeholders involved in TB control activities and technically supported by the Ministry of Health and Sports, the WHO and the USAID funded Challenge TB Project (p. foreword)	Based on the results of the recently completed nationwide TB Prevalence Survey and the current national population census, the NTP has revised TB epidemiological data, impact targets, policies and control strategies and funding requirements to be better equipped to reach the Sustainable Development Goals (SDGs) (p. foreword)	End the TB epidemic in Myanmar: fewer than 10 cases per 100,000 population by 2035 (p.1)	Intensify targeted action(s) to reach marginalized and at-risk populations (p. 6): Address the disproportionate burden of TB among high-risk and hard-to-reach populations; Identify and scale-up the cost effective screening algorithms and ACF modalities per risk group and setting; Expand human resource capacity for case finding, engaging communities and general health services and HIV programme st…	1 (p. 152)	Migrants, those living in post-conflict areas, the urban poor and other vulnerable populations (p.84)	Health care workers, prisoners, migrants, miners, urban and rural poor, elderly, people living with HIV or diabetes, ethnic minorities (p. 6)	1 (p.6, 57, 73)	Not specified	Not specified	Percentage of notified TB cases (all forms) contributed by non-NTP providers - private facilities 22% (2020); Percentage of notified TB cases (all forms) contributed by non-NTP providers - public hospital sectors 7% (2020) (p.83)	Expand human resource capacity for case finding, engaging communities and general health services and HIV programme staff. Strengthen the sputum-collection centres in hard-to-reach areas (p.67); NTP provides training for all Regional/State TB officers and mobile team members on the standard operating procedures, incl. data management, for ACF (p. 72)	Mobile teams are comprised of six people each (team coordinator, radiologist, X-Ray technician, data assistant, laboratory technician and driver/ watchman); While the mobile teams are primarily supported by NGO partners, the teams are supervised by the respective Regional/State TB officer and collaborate with basic health staff in the particular township (p.72)	Scaling up of high yield, cost effective ACF strategies targeting specific risk groups or populations in high-risk settings such as prisoners, miners and Internally Displaced Persons camps, based on locally designed interventions and gathered evidence supporting the acceptability and effectiveness of the intervention.; Intensifying early case finding through structured contact investigation, incl…	Not specified	Not specified		Not specified	Ministry of Health and Sports, the Global Fund to Fight AIDS, TB and Malaria (GFATM), the 3MDG Fund and the United State Agency for International Development (USAID) (p. foreword)	Not specified
Namibia	1	Third Medium Term Strategic Plan for TB and Leprosy 2017/18 – 2021/22. Republic of Namibia. Ministry of Health and Social Services.	2017	2017/18 – 2021/22	Ministry of Health and Social Services (MoHSS), WHO, KNCV (p.vi)	This strategic plan builds upon the successes and lessons learnt during the implementation of the second Medium-Term Plan for TB and Leprosy 2010-2016/17 (TBL MTP-II) (p. x)	Reduce the national burden of TB to less than 50 cases per 100,000 by 2035 (p.iii)	The strategic plan also takes into account the special needs of these high-risk key populations for TB as it seeks to intensify case finding and case holding among these groups (p. x)	1 (p.vi)	Informal settlements, mining sector (p.42)	PLHIV, children, health care workers, miners, inmates (police) and offenders (correctional services), cross-border populations, migrants and nomadic groups (such as the Ovahimba, San and Ovazemba), and residents of informal urban settings (p.21, 42)	1 (p.18; 20)	Proportion of inmates screened for TB (on entry to correctional facilities and police holding cells): 40% (2017), 60% (2018), 80% (2019), 100% (2020), 100% (2021) (p.51)	Not specified	Case notification rate of all forms (new and relapse cases) of TB per 100,000 population: 366 (2017), 351 (2018), 340 (2019), 318 (2020), 289 (2021) (p.49)	The contribution of community interventions to TB case finding is not systematically monitored (p.34); Contact investigation will be enhanced through implementation of standardised SOPs that target all key TB care providers in health facilities and communities. Health and community workers will be trained on contact investigation for both drug susceptible and drug resistant TB, and the subsequent…	The sustainability of the TB CHWs (field promoters) is uncertain since they are exclusively donor funded (p.34); All CHWs need to be knowledgeable on signs and symptoms of TB and assist in TB care and prevention through identification and referral of people with signs and symptoms of TB, education on TB disease of the community and screening contacts of TB patients (p.59)	Opportunities exist for improved detection of TB in children through integration of TB screening in maternal and child health services and expanded contact investigation. (p. 21)	Not specified	342,797,743 (p.53)	342797743	0	Government, GRN, GFATM, USAID and CDC; complementary funding from international partners, predominantly the Global Fund and the United States Government (p.15)	1 (p.15)
Nigeria	1	The National Strategic Plan for TB Control: Towards Universal Access to Prevention, Diagnosis and Treatment. National TB and Leprosy Control Programme, Department of Public Health, Federal Ministry of Health, Nigeria.	2014	2015-2020	National TB and Leprosy Control Programme Central Unit; More than 100 stakeholders including people affected by TB, community-based organizations, faith-based organizations, implementing partners, technical partners, prison services, HIV control, the Primary Health Care Development Agency, the Country Coordinating Mechanism and donors; KNCV, WHO-Nigeria; The Global Fund to Fight AIDS, TB and Mala…	It uses new data available from the 2012 TB prevalence survey, 2010 drug resistance survey, 2012 knowledge, attitudes and practice survey, mid-term evaluation of the National Strategic Plan for 2010 – 2015 and 2014 Global TB Report to revise the goals and objectives of that previous Plan and craft an intensified response to address the major areas of underperformance in TB control (p.5)	Save Nigerian lives, reach zero TB deaths and reduce the burden and impact of TB, drug-resistant TB and TB/HIV on Nigeria; By 2025, to achieve a 50% reduction in TB prevalence rate and 75% reduction in TB mortality (excludes HIV-related TB) rate in Nigeria compared to 2013 figures. (p.2)	Rapidly increase case finding activities and diagnostic capacity to achieve increase Case Notification Rate of all forms of TB (p.7); Scale up use of rapid TB diagnostic technologies to serve groups at risk for missed or delayed diagnosis, including PLHIV, children, people with smear-negative TB, extra- pulmonary TB or presumptive drug-resistant TB (p.2); Shift from passive to active case-finding…	1 (p.1;2)	Urban slums (p.54); difficult terrains and internally displaced persons arising from insecurity and civil unrest (p.74)	People living with HIV (PLHIV), contacts to TB cases, urban slum dwellers, men, prisoners, migrants and internally displaced people, nomadic populations, children, people with diabetes and facility-based health care workers (p.2)	1 (p.27;91;92)	Not specified	CBOs and CHWs to carry out home visits for each smear-positive TB case to identify and evaluate contacts and collect sputum samples from those presumed to have TB (85,544 visits in 2015, 119,933 visits in 2016, 159,234 visits in 2017, 205,086 visits in 2018, 260,109 visits in 2019 and 327,679 visits in 2020) (p.92)	1. Case notification rate of all forms of TB increases from 57.3/100,000 in 2013 to 287/100,000 in 2020. 2. Number of all forms of TB cases notified annually increases from 100,401 (2013) to 625,844 (2020) (p.7)	Strengthen and scale up diagnostic capacity strategically, focusing on high-burden areas and areas of poor coverage and maintain quality throughout the laboratory network; Engage patent medicine vendors and community pharmacists, traditional healers, religious leaders and other first-points-of-contact in identification of people with TB symptoms and referral for evaluation (p.7)	Engage patent medicine vendors and community pharmacists, traditional healers, religious leaders and other first-points-of-contact in identification of people with TB symptoms and referral for evaluation (p.7); Identify and contract 2 CBOs and 50 CHWs in each slum (60 slums per year) to conduct quarterly community outreach campaigns and active house-to-house search for presumptive TB cases (p.95)	Integrate TB screening and referral/case-finding into the routine activities of public non-TB service providers, military and paramilitary providers, private providers, faith-based organizations, community providers and community-based organizations to increase case notification at low cost (p.2)	Not specified	2,533,161,396 (p.195)	2533161396	0	Government of Nigeria, Global Fund, USAID (p.196); TB REACH, International Federation of Anti-Leprosy Associations partners, the World Bank and others (p.197)	0
Pakistan	1	National TB Control Strategic Plan “Vision 2020”. National TB Control Program Pakistan. Ministry of National Health Services, Regulations & Coordination. Islamabad.	2014	Until 2020	National TB Program, Provincial/Regional TB Control Program, Global TB Program WHO-Geneva, Global Fund, STOP TB Partnership, Indus Hospital Karachi, Association for Social Development, Mercy Corps, Association for Community Development, Ojha Institute, Bridge Foundation, Greenstar, MSH, Marie-Adelaide Leprosy Center, Pakistan Chest society, PIMS Hospital, GIZ, KFW-Epos, USAID (p.12)	Of the most significant national developments to revise national strategic plan were results of “National TB prevalence survey (2011-12) and “National drug resistance survey” (2012-13) (p. foreword)	To reduce 50%, the prevalence of TB by 2025 in comparison to 2012 (p.151)	Invest in new diagnostic and TB management tools and approaches that are less labor intensive, more cost-effective, and can be delivered close to patients to minimize the health workforce burden and help improve patient access, thereby increasing case detection and enhance treatment success rates (p.150)	1 (p.51; 138)	Not specified	Intensified Case Finding (ICF) – active TB case detection among PLHIV (p.62); Address urban DOTS and TB in key populations (including urban slums, drug users, street children, migrants and Madrassas, etc.) through ACF (p.165)	1 (p.64; 121)	Increase gradually the number of suspects evaluated for TB from 839,371 in 2013 to 3,320,000 in 2020 (p.151)	Increase the number of bacteriologically confirmed TB cases who are notified from 111,916 in 2013 to 208,000 in 2020 (p.151)	To increase the number of notified TB cases from 298,981 in 2013 to at least 420,000 by 2020 while maintaining the treatment success rate above 90% (p.151)	New diagnostic algorithms are not in place in which active TB disease will be detected through passive, active and enhanced case finding approaches. Care providers will require training on new algorithms; Guidelines need to be refined and properly implemented.The strategy will incorporate the activities which will require addressing the issues around TB contact investigation.(p.121)	Engage pharmacies in identification and referral of presumptive TB cases and treatment support (p.165)	Re-examining the role of Xpert MTB/RIF in TB case finding, especially for SS- and extra-pulmonary cases (p.26)	Enhanced case finding will increase the load on the laboratories and care provides, which may affect quality of care (p.121)	476,000,000 (p.27)	476000000	Not specified	Not specified	Not specified
Papua New Guinea	1	National TB Management Protocol. Department of Health, Disease Control Branch, National TB Program. Papua New Guinea.	2011	Not specified	NTP (p.1); Dr Paul Aia, Dr Joseph Bana Koiri, Dr Everlyn Lavu, Professor John Vince, Dr Harry Poka, Dr John Millan, Dr Yamuna Mundade, Dr Shalala Ahmadova, Mr Ernesto Bontuyan Jr, Mr Marlon Villanueva, Ms Sian White, Mr Salem Reza, Mr David Hunsburger, Dr Margaret Kal Nasil, Dr Robin Korak Yasi, Dr Herolyn Nindil, Mr Andrew Kamarepa, Mr Graham Wavimbukie, Ms Janlyn Kemoi Kumbu (p.iv)	Not specified	(a) To reduce the impact of TB as a public a public health problem (b) To limit the number of relapse cases to an acceptable minimum. (c) To prevent the occurrence of drug-resistance TB (p.2)	Not specified	1 (p.3)	Not specified	PLHIV (p.26)	1 (p.6)	Not specified	Not specified	Not specified	Not specified	Support Group Members will frequently refer TB suspects to the clinic (p.29)	Not specified	Not specified	Not specified		Not specified	Not specified	Not specified
Philippines	1	National TB Control Program. Updated 2010–2016 Philippine Plan Of Action To Control TB. Department of Health.	2014	2010-2016	The Global Fund to Fight Aids, TB and Malaria through Philippine Business for Social Progress, United States Agency for International Development through Innovations and Multisectoral Partnerships to Achieve Control of TB, Technical Assistance Support to Country, Systems for Improved Access to Pharmaceuticals and Services, WHO, Philippine Coalition Against TB and its members, professional societi…	To assess the progress of the 2010–2016 Philippine Plan of Action to Control TB (PhilPACT), a mid- term review was conducted in 2013 in coordination with international and local partners. Methodologies include review of documents, analysis of performance of the 17 regions, conduct of the joint program review (JPR) and validation of findings and recommendations with stakeholders (p.12)	Targets for 2016 in Updated PhilPACT: TB incidence rate 246/100,000, TB mortality rate 23/100,000, TB prevalence rate 414/100,000 (p.34)	Case detection rate, all forms 90% (p.34); the NTP will aggressively scale up the implementation of the National Communication Plan by supporting the local government units to develop and implement localized communication strategies to identify and reach presumptive TB in the communities (p.37)	1 (p.16)	Referral of cases from schools to the health facilities will be enhanced (p.38); congregate settings, disaster affected areas (p.39)	Children, prisoners, poor (p.25); diabetics, rural/urban poor, indigenous populations (p. 39)	1 (p.75)	Not specified	Not specified	Susceptible patients: Case detection rate, all forms 90%; MDR-TB patients: Notification rate 62% (p.34); Fifteen (15%) percent of notified TB cases contributed by the private providers (p.37); At least 10% of all notified TB cases were contributed by community-based organizations/community health teams/barangay health workers (p.38); 9,500 MDR-TB cases have been detected and provided with quality…	Build capacity of all programmatic management of drug-resistant TB implementing units in case finding (p.48); TB mass screening in geographically isolated and depressed areas, jails, and prisons using Xpert MTB/RIF (p.76)	At the primary care level, case finding is facilitated by the availability of smear microscopy laboratories in most rural health units/health centers and the use of barangay health workers and community health teams for intensified case finding activities in remote areas.”(p.17)	Two new activities include formulating and implementing comprehensive TB patient empowerment strategy and standardizing guidelines and tools for referrals in the communities (p.38); Strengthen referral network to include both public and private facilities for PMDT to include other vulnerable populations (p.48)	Not specified	573,929,689 (p.59)	573929689	0	foreign-assisted project, national government, local government unit, out-of-pocket, Philippine Health Insurance Corporation (p.61)	0
Sierra Leone	1	National Leprosy and TB-Strategic Plan (2016-2020) Core Plan. Ministry of Health and Sanitation.	2016	2016-2020	Ministry of Health and Sanitation (MOHS), Global Fund, WHO, CDC, GRLA and Solthis (p.8-9)	The Country dialogue meetings during the development of Short Application Process (SAP). Program review meeting was held under the technical support from WHO, GLRA and Solthis. Several other consultation meetings took place. A stakeholders meeting was held to confirm and review national priorities for inclusion in the Country Coordination Mechanism-SAP. Under the facilitation of the external cons…	To reduce the incidence of TB in Sierra Leone by 20% (62 cases per 100000) population) by 2020 (p.11)	strengthening routine case notifications and addressing vulnerable groups of the elderly, prisoners, miners and diabetics (p.11)	1 (p.41)	workplaces and mining sector (p.58)	Vulnerable groups of the elderly and diabetics (p.11); Fisher-folks, migrant laborers, refugees, Slum dwellers, miners and prisoners (p.47)	1 (p.54)	1094 MDR-TB cases are eligible for screening (p.35)	Not specified	To increase TB case detection rate by 25% by 2020 through strengthening routine case notifications (p.53)	Build service providers’ capacity in prison centers on systematic screening and ACF; Carry systematic TB screening among prisons workers, remands and inmates; Train CHWs and former TB patients on ACF of contact of infectious TB cases (p.54); Supporting supervision, increasing incentives to retain CHWs, building their capacity to integrate TB services into their community based activities will be …	Empower communities and CHWs to identify people with presumptive TB and refer for diagnosis and treatment (p.60)	Lack of support and motivation for CHWs to reach the remote areas for creating awareness on TB disease so as to increase demand for TB services (p.42);	Not specified	Not specified (p.12)		Not specified	Not specified	Not specified
South Africa	1	South Africa's National Strategic Plan for HIV, TB and STIs 2017-2022.	2017	2017-2022	The NSP Steering Committee, The AIDS Councils and their Secretariats, the UN family, The Global Fund to Fight AIDS, TB and Malaria; GIZ, Gates Foundation, WHO, UNAIDS, UNICEF and HST (p.iv)	Development of this Plan was grounded in a thorough review of available evidence and consultation with all stakeholders. A multi-sectoral Steering Committee guided its development, deeply informed by many inputs and by sectoral and national consultations. The NSP has been endorsed by the Plenary of the South African National AIDS Council (SANAC) and by the national Cabinet (p.xiii)	South Africa on track to eliminate HIV, TB and STIs as public health threats by 2030; Reduce TB incidence by at least 30%, from 834/100,000 population in 2015 to less than 584/100,000 by 2022 (p.xiv)	Find 90% of all TB cases and place them on appropriate treatment; Find at least 90% of the TB cases in key populations (the most vulnerable including people living with HIV with low CD4 counts, under-served, at-risk) and place them on appropriate treatment (p.xv); Implement FAST: ‘Finding cases Actively by cough surveillance and rapid molecular sputum testing, Separating safely, and Treating effe…	1 (p.4)	Informal settlements, peri-mining communities (p.20;24)	PLHIV, healthcare workers, inmates, pregnant women, children < 5 years old, diabetics, people living in informal settlements, miners (p.xv,20,23)	1 (p.xv;15;20)	Not specified	Not specified	Increase TB case detection to 90%: Consistent with the 90-90- 90 approach, every person who is tested for HIV must also be screened for TB, as must all TB contacts (p.20)	Implement dedicated mobile service delivery sites in strategic locations (hotspots, workplaces, truck stops, etc.) with services customised to the target populations; Implement dedicated service delivery fixed sites in strategic locations, including mines and correctional services (p.65); earmarking funds in their regular budget and also from integrating HIV, TB and STIs into their workplace well…	Not specified	At risk children, families and caregivers will be referred to screening for HIV, TB and STIs, and psychosocial support services will enable the uptake of testing (p.53); TB screening at entry, biannually and at exit as per existing guidelines for inmates (p.59); Develop norms and standards for housing and congregate settings including schools and public transport; Develop guidelines for TB infect…	Not specified	14,013,245,880 (p.40)	14013245880	0	South Africa Government, Global Fund, PEPFAR and estimated private sector ART contributions (p.39)	0
Tanzania	1	National Strategic Plan V for TB and Leprosy Programme 2015 - 2020. The United Republic of Tanzania: Ministry of Health and Social Welfare.	2015	2015-2020	NTLP coordinators at central and regional level, partners from Management Science for Health (MSH), Program for Appropriate Technology for Health (PATH), National Institute for Medical Research (NIMRI), CTRL, Kibong’oto Hospital; Ministries of Health and Social Welfare, Finance and Community development. Others were from; Research Institutions (NIMRI), Muhimbili University College, National AIDS …	The strategic plan IV, the epidemiological and impact analysis and annual program reports. Other sources included, ‘The global strategy and targets for TB prevention, care and control after 2015’ and ‘TB Strategic Investment Framework (2014)’ documents prepared by WHO Global TB Program, Stop TB Partnership Secretariat and the Global Fund Secretariat (p.xi)	Tanzania free of TB and leprosy with zero deaths, disease and suffering due to TB and leprosy (p.xi)	To increase TB case detection by 29% by 2020 by strengthening routine case notifications and addressing vulnerable groups such as elderly, prisoners, miners diabetics (p.24)	1 (p.21-22)	Not specified	Vulnerable groups, isolated rural populations (p.23); Key affected populations (elderly, prisoners, diabetics, miners and Intravenous Drug Users (IDU)) (p.24); Detect and manage TB and TB-HIV in vulnerable children in orphanages, children in the streets and schools (p.25)	1 (p.25-27)	TB screening among PLHIV increased from 95% to 100% by 2020 (p.28)	The proportion of TB cases tested for HIV increased from 83% to 100% by 2020 (p.28)	To increase the percentage of childhood TB cases notified in the country from 10.6% to 15% by 2020 by integrating TB services into Reproductive and Child health care, Care and Treatment Clinics and ACF (p.xii); TB case (all forms) detection rate increased from 56% to 72% by 2020 (p.24)	Monitoring of the implementation of GeneXpert and ensuring adherence to an algorithm to maximize case detection among key populations such as PLHIV, children, and MDR suspects (p.24)	Not specified	TB control in the mining sector: the priority is to conduct a situation analysis so as to understand the prevalence and existing TB care and control activities. This would be followed by systematic screening for TB among selected high-risk groups both in camps and surrounding communities before introducing TB care and prevention interventions (p.28)	Neither the prevalence survey nor ACF efforts have diagnosed more females than expected from the notification data (p.22)	329,829,637 (2015-2020) (p.xii)	329829637	0	Government, (MOHSW-Health Financing Strategy and Local Government Contribution); Development partners (including Global Fund and PEPFAR, GLRA and others); Public Private partnership (PPP) including mining sector, private health facilities; Community self-financing (p.40)	0
Vietnam	1	Vietnam National Tuberulosis Control Program. National Strategic Plan for TB Control for the Period 2015-2020. Ministry of Health.	2014	2015-2020	NTP, Vice Minister of Health and all stakeholders (p.7); national and international partners incl. Vietnam Stop TB Partnership (p.52); LSHTM (p. 56)	National and international guidance and policy documents, recent external program reviews, WHO re-evaluation of TB burden in Vietnam, scientific publications (p. 56)	Strive for a TB-free Vietnam, reducing TB incidence, prevalence, and deaths and move towards elimination of TB from the community, and reach the goal of reducing the prevalence rate to less than 20 cases per 100,000 population in 2030. (p. 57)	Intensified use of X-ray in combination with CAD4TB (after validation) and Xpert testing to increase sensitivity for case-finding in addition to (LED)SSM (p. 57)	1 (p. 18)	Remote settings (p. 57), congregate settings (p. 56)	Prisoners, MMT, miners, elderly, homeless, young adults, migrants, factory workers, communities, PLHIV, MDR patients, young males, smokers, intravenous drug users, etc. (p. 56)	1 (p. 56)	Not specified	Not specified	Not specified	Develop effective mechanisms to ensure sufficient budget to cover incentives and allowances for local health workers to work at commune health stations and in outreach activities. (p. 31)	This health care worker will identify presumptive TB cases, refer them to district TB unit for TB diagnosis and collaborate with district TB unit in providing TB treatment for patients. (p. 40)	Community mobilization targeting most affected populations and ACF and implementation of PAL in remote settings (p. 57)	Not specified	75,526,385 (2017) (p. 37)	75526385	0	GF, national and provincial budgets, WHO (p. 36)	0
Zambia	1	National Strategic Plan for TB Prevention, Care and Control (2017-2021) “Towards Elimination”. Department of Public Health and Research. Ministry of Health. Republic of Zambia.	2016	2017-2021	MOH, USAID, FHI360, University Teaching Hospital, Livingstone Central Hospital, National AIDS Council (NAC) (p.iii); Global Fund, WHO, Centers for Disease Prevention and Control (CDC), GF Country Coordinating Mechanism (CCM), Centre for Infectious Disease Research of Zambia (CIDRZ), Churches Association of Zambia (CHAZ), Zambia AIDS Related TB (ZAMBART), Japanese TB Association (JATA), Civil Soci…	National TB Prevalence Survey conducted in 2013 – 2014 (p.i); activities included build on the successes of the previous strategic plans (p.1)	To contribute to Zambia’s Vision 2030 of a healthy, prosperous middle income country that has zero deaths, disease and suffering from TB (p.49)	take a proactive approach in order to identify the missing cases, estimated to be over 20,000 cases, in contrast to the focus on passive case finding that characterized much of the emphasis of the TB program in the last 15 years (p.1); Increase TB case detection by engaging all care providers, targeting the most-at-risk groups, and using quality assured WHO-approved diagnostic tests (p.49); Condu…	1 (p.i, 1, 41, 51)	Correctional settings (p.61); highly urbanized densely populated settings with crowded poor housing; 60 high burden districts from all 10 provinces (p.67)	PLWHA, individuals with diabetes, incarcerated individuals, miners and mining communities, children, and women of child-bearing age (p.60)	1 (p.53-54)	Not specified	Not specified	The number of notified cases of new TB episodes from 36,700 in 2015 to at least 59,000 in 2021; The detection of MDR-TB patients from 99 in 2015 to 1,200 by 2021 (p.50)	Highly sensitive diagnostic tools will be deployed (namely Xpert). Access to digital x-ray will be enhanced through procurement and placement of units in selected prison facilities. (p.61)	Community volunteers will be assigned to Out Patient Departments and HIV treatment sites to triage all coughing patients (p.53); CSOs and CBOs will be important partners during implementation and will be provided with enablers to support their activities (systematic contact investigation) (p.54); The community, through the contribution of volunteers and TB treatment supporters...will need to expa…	With the NTLP’s new ACF approach, the role of the community will need to expand to include other activities such as contact tracing, community–level TB screening activities and awareness creation, among others (p.56)	Not specified	154,774,338 (2017-2021) (p.107)	154774338	Not specified	Government, Global Fund, the USG through USAID and CDC, World Bank (p.107)	Not specified
Zimbabwe	1	National TB Program –Strategic Plan (2017-2020). Ministry of Health and Child Care Zimbabwe.	2016?	2012-2020	AIDS and TB Unit of the MoHCC, Provincial Health Executives (PHEs), City Health Authorities and District Health Executives (DHEs), World Health Organisation (WHO) and the International Union against TB and Lung Disease (The Union) (p.7)	draws from key resource documents: the recent External TB Program review (2016); the Zimbabwe National Population Based TB Prevalence Survey (2014); the Green Light Committee Monitoring report (2016); the new National Health Sector Strategy (2016-2020); an Epidemiological and Surveillance assessment for the NTP (2016); Global TB reports; the End TB strategy and Global Plan to end TB. The outline …	The vision of the National TB Program is to see a Zimbabwe “free of TB” with a goal of 80% reduction in TB incidence and mortality by 2025 (p.9)	Reach 80% of all people with TB and place all of them on appropriate therapy first line, second line and preventive therapy by 2020. By 2020, reach 75% of the at risk groups underserved and at risk populations with access quality TB treatment and care (p.8)	1 (p.6; 33)	Congregate settings (prisons, refugees camps, juvenile correctional rehabilitation centres, police and army camps) (p.52)	Prisoners, migrants, refugees, HIV hot spots and miners (p.51)	1 (p.37; 49; 55)	Not specified	Not specified	To increase case notification rate of all forms of TB from 269/100 000 (35,566 patients) in 2013 to 313/100 000 (43,231 patients) by 2017. To increase the number of DR-TB cases detected annually from 393 in 2013 to 1 600 by 2017 (p.28)	Additional trucks will be procured for each province. Mapping of TB hot spots at district level where the mobile teams will target will be conducted to optimize the yield (p.51)	NTP introduced ACF through systematic screening of high risk groups by community outreach teams, using mobile trucks equipped with digital X-ray equipment and have demonstrated substantial yield. There is need to establish capacity for province to replicate this model at their level (p.51)	There is need for more geo- targeting of case finding approaches, possibly prioritizing districts with relatively low TB notification and higher HIV prevalence (p.34)	Not specified	111,187,970 (p.10)	111187970	0	Government, National AIDS Trust Fund, Global Fund, USAID (p.20)	0
