# Supplementary material for: Active case-finding policy development, implementation and scale-up in high-burden countries: A mixed-methods survey with National Tuberculosis Programme managers and document review
Source: PLoS One. 2020 Oct 28;15(10):e0240696. doi: 10.1371/journal.pone.0240696 (PMC7592767; doi:10.1371/journal.pone.0240696)
Supplement: S1 Data — (XLSX) [file pone.0240696.s003.xlsx]

## Sheet: raw data set
record_id	s2q1_1_benearly	s2q1_2_bentrans	s2q1_3_bentreat	s2q1_4_benhs	s2q1_5_beneco	s2q4_2_nsp	s2q5_1_riskfalspos	s2q5_2riskstig	s2q5_3_riskworry	s2q5_4_riskpatcost	s2q5_5_riskhscostshort	s2q5_6_riskhscostlong	s3q1_natlacfpol	s3q2_4_eval	s4q1_1_whoguide	s4q1_2_when___0	s4q1_2_when___1	s4q1_2_when___2	s4q1_2_when___3	s4q1_3_intlsci	s4q1_4_when___0	s4q1_4_when___1	s4q1_4_when___2	s4q1_4_when___3	s4q1_5_natlsci	s4q1_6_when___0	s4q1_6_when___1	s4q1_6_when___2	s4q1_6_when___3	s4q1_7_expknow	s4q1_8_when___0	s4q1_8_when___1	s4q1_8_when___2	s4q1_8_when___3	s4q1_9_persexp	s4q1_10_when___0	s4q1_10_when___1	s4q1_10_when___2	s4q1_10_when___3	s5q1_stakehtype___0	s5q1_stakehtype___1	s5q1_stakehtype___2	s5q1_stakehtype___3	s5q1_stakehtype___4	s5q1_stakehtype___5	s5q1_stakehtype___6	s5q1_stakehtype___7	s5q1_stakehtype___8	s5q1_stakehtype___9
1	1	1	1	2	1	2	3	5	5	5	3	5	1	1	4	0	0	0	0	3	0	0	0	0	4	0	0	0	0	4	0	0	0	0	4	0	0	0	0	1	1	1	0	1	1	0	1	0	1
2	1	1	4	1	2	1	2	5	2	3	2	5	1	1	5	1	1	0	0	2	0	1	0	0	4	0	1	0	0	4	1	1	0	1	4	1	1	0	1	1	1	1	1	1	1	1	1	1	1
3	1	1	1	1	1	1	5	5	5	5	5	5	0		5	0	1	0	0	5	0	1	0	0	4	0	0	1	0	5	1	1	1	0	3	0	0	1	1	1	1	1	1	1	1	1	1	1	1
4	2	2	2	2	2	3	3	2	4	4	1	4	1	0	4	0	1	1	0	2	0	1	1	0	2	0	1	0	0	4	0	0	0	0	5	0	0	0	0	0	0	0	0	0	0	0	0	0	0
5	1	2	2	2	1	2	3	2	2	4	2	4	1	0	4	0	1	0	0	4	0	1	0	0	4	1	0	0	0	2	0	0	0	1	2	1	0	0	0	0	0	1	1	1	0	0	0	1	1
6	1	1	2	2	2	2	4	3	3	4	1	4	1	0	5	1	1	1	0	4	1	1	1	0	3	1	1	1	0	5	1	1	1	1	4	1	1	1	1	1	1	1	1	1	1	1	1	0	1
7	2	1	2	4	5	1	3	4	2	2	1	1	1	0	4	0	0	1	0	3	0	0	1	1	4	0	1	1	1	3	0	1	1	1	4	1	1	1	1	1	1	1	1	1	1	1	1	1	1
8	1	1	2	2	2	1	3	5	4	2	2	4	1	1	5	0	1	1	1	3	0	0	1	0	4	0	1	1	0	5	0	1	1	0	4	0	0	1	0	1	1	1	1	1	1	1	1	1	1
9	1	2	2	1	3	1	3	4	4	4	2	4	1	0	4	0	1	0	0	4	0	1	0	0	4	0	1	1	0	3	0	1	0	0	3	0	1	1	0	1	1	1	0	0	0	1	1	1	1
10	1	2	3	1	1	1	4	2	2	4	2	4	1	0	5	1	1	1	0	3	0	1	1	0	4	0	1	1	0	3	1	1	0	0	4	1	1	1	1	1	1	1	1	1	1	1	1	1	1
11	2	2	2	2	3	3	2	2	3	3	2	2	0		3	0	1	1	0	1	0	0	0	0	1	0	0	0	0	4	1	1	1	1	3	1	1	1	1	1	1	1	1	1	0	1	1	0	1
12	2	1	3	1	1	1	4	4	4	4	4	4	1	0	5	0	1	0	0	2	0	0	1	0	3	0	0	0	0	4	0	1	0	0	3	0	0	1	0	0	0	1	1	0	0	1	1	1	1
13	1	1	2	3	1	1	3	5	4	5	1	4	1	0	5	1	1	1	0	5	1	1	0	0	5	1	1	1	0	5	1	1	1	0	5	1	1	1	0	1	1	1	1	1	1	1	1	0	1
14	1	1	2	2	2	1	3	4	2	4	2	4	1	1	4	0	1	0	0	4	0	0	1	0	3	0	0	1	0	4	0	1	0	0	4	0	1	0	0	1	1	1	0	1	1	1	0	1	1
15	1	1	1	1	1	1	4	4	4	4	2	5	1	0	5	1	1	1	1	5	1	1	1	1	5	1	1	1	1	4	1	1	1	1	5	1	1	1	1	1	1	1	0	1	1	1	1	0	1
16	1	1	2	1	3	1	3	3	2	2	5	5	1	1	4	1	0	1	1	3	0	1	1	0	3	0	0	1	0	3	1	0	1	0	5	1	1	1	1	1	0	0	1	0	0	0	0	1	1
17	1	1	2	1	1	1	4	4	4	4	2	2	1	1	5	0	1	0	0	2	0	1	1	0	3	0	1	1	0	5	0	1	1	0	4	1	1	1	1	1	0	1	1	1	0	0	1	1	1
18	1	1	1	1	1	1	4	4	4	4	2	4	1	1	5	1	1	1	1	4	0	1	0	0	4	0	1	0	0	4	0	1	1	1	4	0	1	1	1	1	1	0	1	1	1	1	1	1	1
19	1	1	1	1	1	1	3	2	4	4	2	4	1	0	5	0	1	1	1	3	0	0	1	0	4	1	1	1	1	4	0	1	1	1	4	0	1	0	0	1	1	1	1	1	1	1	1	1	1
20	1	1	3	2	2	2	3	5	4	2	1	4	1	1	4	0	0	0	0	3	0	0	0	0	4	0	0	0	0	4	0	0	0	0	3	0	0	0	0	1	1	0	0	0	0	1	0	1	0
21	1	1	2	2	2	2	2	4	3	4	1	4	1	1	4	0	0	0	0	4	0	0	0	0	4	0	0	0	0	4	0	0	0	0	4	0	0	0	0	1	1	1	1	1	1	1	1	0	1
22	2	1	3	1	1	3		4	1	4	1	1	1	0	5	0	0	0	0	4	0	0	0	0	5	0	0	0	0	5	0	0	0	0	5	0	0	0	0	1	1	1	1	1	1	1	1	1	1
23	1	3	2	1	1	3	2	3	4	2	4	1	1	5	1	1	1	1	4	1	1	1	1	4	1	1	1	1	3	0	1	1	0	3	0	1	1	0	1	1	1	1	1	0	0	1	1	1	1
[truncated: 37 more columns]
